# Supplementary material for: Investigation of the Seroprevalence of Brucella Antibodies and Characterization of Field Strains in Immunized Dairy Cows by B. abortus A19
Source: Vet Sci. 2024 Jun 28;11(7):288. doi: 10.3390/vetsci11070288 (PMC11281660; doi:10.3390/vetsci11070288)
Supplement: Supplementary file 1 [file vetsci-11-00288-s001.zip]

Archive with 1 entries (1 files):
- vetsci-2971106-supplementary.pdf
